# Supplementary material for: Direct Analysis of Mitochondrial Damage Caused by Misfolded/Destabilized Proteins
Source: Int J Mol Sci. 2022 Aug 31;23(17):9881. doi: 10.3390/ijms23179881 (PMC9456338; doi:10.3390/ijms23179881)
Supplement: Supplementary file 1 [file ijms-23-09881-s001.zip]

Archive with 1 entries (1 files):
- ijms-1870469-supplementary.pdf
